# Supplementary material for: varGuid: R and Python Implementations of Variance-Guided Regression for Robust Effect-Size Estimation in Linear Models
Source: Appl Psychol Meas. 2026 Jul 15:01466216261470433. Online ahead of print. doi: 10.1177/01466216261470433 (PMC13375855; doi:10.1177/01466216261470433)
Supplement: Supplemental Material - varGuid: R and Python Implementations of Variance-Guided Regression for Robust Effect-Size Estimation in Linear Models [file sj-zip-1-apm-10.1177_01466216261470433.zip]

Archive with 17 entries (13 files):
- varGuid_CPE_Software_and_Samples/
- varGuid_CPE_Software_and_Samples/Python/
- varGuid_CPE_Software_and_Samples/Python/CITATION.cff
- varGuid_CPE_Software_and_Samples/Python/LICENSE
- varGuid_CPE_Software_and_Samples/Python/README.md
- varGuid_CPE_Software_and_Samples/Python/varguid-0.1.8-py3-none-any.whl
- varGuid_CPE_Software_and_Samples/Python/varguid-python-main.zip
- varGuid_CPE_Software_and_Samples/R/
- varGuid_CPE_Software_and_Samples/R/varGuid_0.1.5.tar.gz
- varGuid_CPE_Software_and_Samples/R/varGuid_manual.pdf
- varGuid_CPE_Software_and_Samples/README.txt
- varGuid_CPE_Software_and_Samples/examples/
- varGuid_CPE_Software_and_Samples/examples/sample_R_lmv.R
- varGuid_CPE_Software_and_Samples/examples/sample_R_output.txt
- varGuid_CPE_Software_and_Samples/examples/sample_input_cobra2d_120x5.csv
- varGuid_CPE_Software_and_Samples/examples/sample_python_lmv.py
- varGuid_CPE_Software_and_Samples/examples/sample_python_output.txt
