# Supplementary material for: varGuid: R and Python Implementations of Variance-Guided Regression for Robust Effect-Size Estimation in Linear Models
Source: Appl Psychol Meas. 2026 Jul 15:01466216261470433. Online ahead of print. doi: 10.1177/01466216261470433 (PMC13375855; doi:10.1177/01466216261470433)
Supplement: Supplemental Material - varGuid: R and Python Implementations of Variance-Guided Regression for Robust Effect-Size Estimation in Linear Models [file sj-zip-1-apm-10.1177_01466216261470433.zip › varGuid_CPE_Software_and_Samples/Python/CITATION.cff]

cff-version: 1.2.0
message: "If you use varguid, please cite both this software and the method paper listed in references."
type: software
title: "{varguid}: Variance-Guided Regression Improving Upon OLS and ANOVA for Python"
version: 0.1.8
doi: "10.5281/zenodo.20816141"
date-released: "2026-06-23"
authors:
  - family-names: Wang
    given-names: Zihao
  - family-names: Lu
    given-names: Min
abstract: >-
  A Python implementation of variance-guided regression for heteroscedastic
  data, including baseline and variance-guided linear prediction, optional
  lasso regularization, formula support, coefficient inference for non-lasso
  fits, and a scikit-learn-compatible estimator.
repository-code: "https://github.com/zionwzz/varguid-python"
url: "https://github.com/zionwzz/varguid-python"
license: GPL-2.0-or-later
keywords:
  - regression
  - heteroscedasticity
  - weighted least squares
  - mean-variance modeling
  - lasso
references:
  - type: article
    authors:
      - family-names: Liu
        given-names: Sibei
      - family-names: Lu
        given-names: Min
    title: "Variance-Guided Regression for Heteroscedastic Data With a Grouping-Based Extension for Nonlinear Prediction"
    journal: "Statistics in Medicine"
    volume: 45
    issue: "13-14"
    start: e70632
    year: 2026
    doi: 10.1002/sim.70632
