# Supplementary material for: varGuid: R and Python Implementations of Variance-Guided Regression for Robust Effect-Size Estimation in Linear Models
Source: Appl Psychol Meas. 2026 Jul 15:01466216261470433. Online ahead of print. doi: 10.1177/01466216261470433 (PMC13375855; doi:10.1177/01466216261470433)
Supplement: Supplemental Material - varGuid: R and Python Implementations of Variance-Guided Regression for Robust Effect-Size Estimation in Linear Models [file sj-zip-1-apm-10.1177_01466216261470433.zip › varGuid_CPE_Software_and_Samples/README.txt]

varGuid / varguid software files for an Applied Psychological Measurement
Computer Program Exchange submission

CONTENTS

R/
  varGuid_0.1.5.tar.gz      Installable CRAN source package and complete R source code
  varGuid_manual.pdf        CRAN package manual and function documentation

Python/
  varguid-python-main.zip   Complete Python source code and project documentation
  varguid-0.1.8-py3-none-any.whl
                            Installable Python wheel
  README.md                 Python user documentation and examples
  CITATION.cff              Machine-readable software citation
  LICENSE                   GPL-2.0-or-later license

examples/
  sample_input_cobra2d_120x5.csv
                            Shared sample input for both implementations
  sample_R_lmv.R            Minimal R analysis
  sample_R_output.txt       Expected output for the R analysis
  sample_python_lmv.py      Minimal Python analysis
  sample_python_output.txt  Output generated from varguid 0.1.8

INSTALLATION AND USE

R:
  R CMD INSTALL R/varGuid_0.1.5.tar.gz
  Rscript examples/sample_R_lmv.R

Python:
  python -m pip install Python/varguid-0.1.8-py3-none-any.whl
  python examples/sample_python_lmv.py

The R and Python scripts use the same input data, model settings, and output
fields. The Python output was generated directly with varguid 0.1.8. The R
output contains the expected values from the package's validated cross-language
non-lasso reference implementation. The authors should run the R script once in
an R environment before portal upload to confirm identical formatting and
values on their platform.

Software versions:
  varGuid 0.1.5 (R >= 3.5.0)
  varguid 0.1.8 (Python >= 3.12)

Public locations:
  https://cran.r-project.org/package=varGuid
  https://github.com/luminwin/varGuid
  https://pypi.org/project/varguid/
  https://github.com/zionwzz/varguid-python
  https://doi.org/10.5281/zenodo.20816141
