# Supplementary material for: varGuid: R and Python Implementations of Variance-Guided Regression for Robust Effect-Size Estimation in Linear Models
Source: Appl Psychol Meas. 2026 Jul 15:01466216261470433. Online ahead of print. doi: 10.1177/01466216261470433 (PMC13375855; doi:10.1177/01466216261470433)
Supplement: Supplemental Material - varGuid: R and Python Implementations of Variance-Guided Regression for Robust Effect-Size Estimation in Linear Models [file sj-zip-1-apm-10.1177_01466216261470433.zip › varGuid_CPE_Software_and_Samples/examples/sample_R_lmv.R]

# Minimal varGuid 0.1.5 sample for the APM Computer Program Exchange.
cmd <- commandArgs(trailingOnly = FALSE)
file_arg <- grep("^--file=", cmd, value = TRUE)
here <- if (length(file_arg) > 0) {
  dirname(normalizePath(sub("^--file=", "", file_arg[1])))
} else {
  getwd()
}
input_path <- file.path(here, "sample_input_cobra2d_120x5.csv")

library(varGuid)
dat <- read.csv(input_path)
X <- dat[, setdiff(names(dat), "y"), drop = FALSE]
Y <- dat$y
fit <- lmv(X = X, Y = Y, M = 5, step = 1, lasso = FALSE)

cat("varGuid R sample run\n")
cat("input_file:", basename(input_path), "\n")
cat("n_rows:", nrow(dat), "\n")
cat("n_predictors:", ncol(X), "\n")
cat("first_6_coefficients:\n")
coefs <- coef(fit$obj.varGuid)
for (i in seq_along(coefs)) cat(sprintf("  %s: %.6f\n", names(coefs)[i], coefs[i]))
cat("first_3_baseline_predictions:\n")
cat("  ", paste(sprintf("%.6f", as.numeric(prd(fit, X[1:3, ], model = "baseline"))), collapse = ", "), "\n", sep = "")
cat("first_3_varguid_predictions:\n")
cat("  ", paste(sprintf("%.6f", as.numeric(prd(fit, X[1:3, ], model = "varGuid"))), collapse = ", "), "\n", sep = "")
