# Supplementary material for: varGuid: R and Python Implementations of Variance-Guided Regression for Robust Effect-Size Estimation in Linear Models
Source: Appl Psychol Meas. 2026 Jul 15:01466216261470433. Online ahead of print. doi: 10.1177/01466216261470433 (PMC13375855; doi:10.1177/01466216261470433)
Supplement: Supplemental Material - varGuid: R and Python Implementations of Variance-Guided Regression for Robust Effect-Size Estimation in Linear Models [file sj-zip-1-apm-10.1177_01466216261470433.zip › varGuid_CPE_Software_and_Samples/examples/sample_input_cobra2d_120x5.csv]

x1	x2	x3	x4	x5	y
-0.9978683043850944	-0.8113105987437405	0.5016296617555716	0.8902054132201072	-0.6724140599233766	2.0597253148123618
-0.7351710061172056	0.8873719100863524	-0.56223103472856	-0.4882353441279684	-0.6654797236962882	-0.6174496769383414
-0.4136757814104721	0.0976170453030973	0.6602582478151953	0.8643772741332529	0.5661303153790502	-0.2475736484566217
0.12592220870977	-0.3927472665802702	-0.7384619913980148	-0.3452253144750709	-0.9653010001785068	0.5156900798070541
-0.706372895145968	0.5914935446043879	-0.6011463069747502	-0.9697408093583492	0.5610780750034097	0.5159323084423817
0.8031523852533506	0.953241987497718	0.1657132787012116	-0.3434609491135495	-0.9027788774679688	0.1863740939927557
-0.509308116492129	0.2466921142291853	0.642518438941895	-0.8695035181571211	-0.0117303558034166	-0.0442582053189469
-0.5787574050535762	0.8465081491731039	-0.7228700516184597	0.4327600993841669	0.845783064709013	-0.5434911141387905
0.6576259168892833	0.1532111633792139	-0.6909895669389445	0.0113926097616527	-0.8715158253892297	0.3718099760320285
-0.0821247925448017	0.90492143451007	-0.7987519883875658	0.5442113639071917	0.3759277854747176	-0.472461081792578
0.2065994057227833	0.0857655870613027	0.5939820800821507	0.6109131092441271	0.2588336969483715	-0.0112973001933557
-0.4836562839647886	-0.4209091801479195	-0.7069924965944965	-0.0822992612969165	-0.8485540305074362	-0.1643237131409645
-0.2483856057333393	-0.839351770113514	-0.1228585383512461	0.4789912944191563	-0.8403111945385451	-0.3200310959749256
0.3153710940525236	-0.203753116003568	0.62399657609885	0.4235165396168538	0.1442480894142084	-0.711642548275832
-0.2137091214814032	-0.0491115139031538	0.6043609199272315	-0.7730408725796261	0.7098086964879897	-0.7595190389073981
-0.8938883828588595	-0.6110026611901116	0.6133984855177088	-0.6871007593202396	-0.1079795601597193	-0.0543724317929199
0.5905594240929926	-0.1018213227049285	-0.4436492592968436	0.4959867165465674	0.6851745656247907	-0.1633020503780193
0.4451302072242393	-0.8423648462276787	0.8926766870351213	0.9342967081472312	0.8287811551666182	0.4485618169352477
-0.3033320678547134	-0.5797261689030697	-0.4848721044465625	-0.9321802647932216	-0.0795218161982926	0.2197484045148277
0.8058944778000385	-0.1233314132973963	0.2495420341626359	-0.056576959115692	0.1455686470228632	-0.1612991820436935
0.1076352896871133	-0.3527624788640562	-0.0386194097364933	-0.1524880505864581	-0.6926761788293407	-1.319828750278174
0.5699242952261991	0.7700610701138397	0.7896388025705896	-0.512335237650576	-0.4081441699511245	1.6183985540077213
-0.6584912713072715	0.3574333716531015	0.6376477175174442	-0.5798709535508606	0.1691966669525593	-0.3518887298745902
-0.3088543317010302	0.5243055861163575	-0.86765035446983	-0.6763396255990036	-0.0173752405925261	0.5437664122545571
-0.6034122780328395	0.4693232640740721	0.3683021056992746	0.8543983820067769	-0.9938682712135758	0.8674115212685153
0.3358985126442699	-0.1818025238763777	0.4170628129845746	0.0054012923562862	-0.9200315870977128	0.0763346873736861
0.8444622888663811	0.3755433995984727	-0.4749307881263875	0.8661437064750466	0.9829049149012614	0.0168744683549924
-0.3192953719196066	0.0399518674511483	-0.1186017535459134	0.0264171509110169	0.3691113128934664	-0.5226587862826902
0.518150692365237	-0.324507884913551	0.8577407749741215	0.0640938139397029	-0.1206753649334811	0.4596300474163532
0.5074462598475125	-0.2347731503381684	0.963286781398083	-0.9732159671516584	-0.7852814767478948	0.4740466924785275
-0.8610825178338701	0.6962131690374569	-0.973652498433532	-0.8986945774717512	0.2790874313684761	0.3374822432585737
0.8018663652469915	0.4658940480670899	0.4940616611657211	-0.9912868789207838	-0.4522232989924968	0.0812492603101394
-0.442927241351251	0.4218882011814875	0.5668095442442915	0.3111235735818289	-0.9775066131221876	0.2470694964304677
0.9896851217469952	-0.4928028696846143	0.9775005285935484	0.3846194503004507	0.1555433626294944	0.5257888384158682
-0.3242306684654583	-0.999758680056612	-0.6968626989696596	-0.328251903619986	0.6444371674920697	-0.4200685730747464
0.5463963317902796	-0.7379012341060498	0.3421106763189978	0.5308678211513491	-0.5118810428818592	-0.3862323156243783
0.927998966512796	0.1625775361475478	0.8690563307600374	-0.1377530726897932	-0.6077018796658933	1.490793260845125
-0.6674291237000357	0.685833106080443	-0.1721057236573651	-0.613484277550445	-0.8587474023471698	-0.7731581922561359
0.7616204561659969	0.6318419545593943	-0.198233033985438	0.4905541875406676	-0.9354425695161764	0.4701330377568042
0.3389868565224436	0.4782459430909993	0.7636793981220684	0.1531440001466519	0.6128173133386055	0.794831800603506
0.8109060632365903	0.0101188399762361	-0.7390767278246524	0.6083495107443555	0.2466172784275717	0.5205356961668576
-0.7100898630605625	0.0301622137711423	0.4396386942717125	0.4486969837766339	-0.2756399318388249	-0.5907150257981963
-0.840991120485789	0.4340068011205029	0.8183774264061814	-0.3555501141444344	-0.1525427886454249	-0.6787876457846453
0.2438002679861934	0.3786358309471618	-0.8419903774324655	0.0865873455278307	0.3161593335913804	0.5391505887408964
-0.5024141452831026	-0.5215861085440785	-0.6907735048193435	0.2596040924580287	0.6841875306920755	0.7086095736872837
0.4571651277314972	-0.5640829732109298	0.6335566545370734	-0.1035647355509006	-0.0483960889031701	-0.0394696210429734
-0.4210027351940144	-0.1117101867827226	0.375338166400406	-0.9379872935806368	0.6652885011158953	-0.6829821394922273
0.7908206815521392	-0.5185753215650091	0.4590017998778644	-0.7254731286170435	-0.5803385015369925	-1.3642037561279945
-0.6236774138427514	0.6101228719768508	-0.3015522583762899	0.9090041132140908	-0.7943414444498785	0.5091621958158082
0.6914220252306758	-0.2206895671023158	0.1805492878853059	-0.886929426511362	0.0985007345702853	0.6446754995359163
0.8807557820791834	-0.5341799983098927	-0.8674059848063509	-0.4291410935001298	-0.964661103886278	0.3488204167931609
0.3245190949007193	-0.0853535589483355	-0.2349978106260996	0.2432645552733618	0.2010308286231017	0.2652301170773663
-0.9853654735510836	0.234969079079248	-0.976514255269136	-0.3260083435942342	-0.097121405467844	-0.139126021000594
0.4697132523724165	-0.4746585670626725	0.0651227654653761	0.8348080082871583	0.1009630416203242	-1.546558438191885
0.0617347765444951	-0.5590444163626302	-0.3769541910663725	-0.6762303417032915	0.0230571735580784	-0.7485141511821669
-0.9210680744275884	-0.0009578154881972	0.7016379786883142	-0.1258382708990224	0.4095041306310447	0.4195086966719972
-0.8727481551492686	0.4634790428804931	-0.7528521239551195	-0.1224898994536801	0.3126451713326581	-0.20598038663769
0.7396418087696377	0.0657215995123654	0.114267663152846	-0.4824637986584735	0.5928056857736852	0.5721061806926029
-0.2563427659953445	0.3539145342048364	-0.3294814088050317	0.4249381052372012	0.3400066697580399	-0.5672703698484788
0.9870706588403132	0.9155324345030637	0.3062351043910263	-0.3085369206235787	0.5523447288035994	0.3576352806957245
0.0361225363721771	0.3676602926753958	0.4003772310563782	0.9530057659874906	0.2848628626403893	0.6821660506350735
-0.4880724397653733	0.6545093215924425	0.1904999461958791	0.1388783563295166	-0.6963280689978926	-0.1809307972549316
-0.3416615963161628	-0.6611050783244671	0.6551238648167188	0.1983746506631882	-0.8136943743211941	0.4015166517649965
0.1834263501769861	0.8551947159403965	0.1385882633908877	-0.4196532032455298	0.4419082874475226	0.2552753637106824
-0.2748164400064524	-0.4104090003024174	-0.8956987569310619	0.6810352744598502	-0.9029738713842757	0.9930198723077028
0.2306742927260865	-0.7644005810230743	-0.7299295768571262	0.8161465691464955	0.1290985645142666	-0.0708840345910887
0.3161539434730593	0.6912443917973436	-0.0341604784891367	-0.9434650389933628	0.6461836851096212	0.4774096138184177
0.0346335854795969	-0.5633311536527243	0.6502483541256385	0.8480774808073408	-0.7599024443253964	-0.8279618894568954
-0.2921185642026177	-0.3914145748136328	0.7278196850301115	-0.812050117792344	-0.4845116423586009	-0.5139746107138659
0.5013222931227885	-0.7275772299247709	0.7296856730832462	-0.6040601136974951	-0.7366507771412123	0.2746467181898153
-0.7466749743546387	0.760189532768754	-0.3646039508968891	0.8998875081570223	-0.2574313085652289	-0.8202380305555999
-0.6476851326089939	0.4235068250580536	-0.8658961618439807	0.3908109714428196	-0.7733875969084796	0.1703615928821542
0.8484220177021711	0.6122171977801032	-0.5403543519031715	-0.8770552285078053	0.2998767438222254	-0.0168375775868016
0.733121753775775	0.300949651669433	-0.3402308631788363	0.9596699910368658	0.3483520496865515	-0.0131216053697799
0.0692197353681942	0.6131843998605606	-0.6676691539976416	-0.6299801789609778	-0.6912370518184716	1.0379189398334303
0.7754743414041101	0.4847242093724695	0.4412980655317069	-0.9202470224927104	-0.3463303189509379	-0.3010005110451687
0.8492821981197944	-0.4576576217142656	-0.9595537814624644	-0.2700167699560067	-0.6782641235449434	0.4086519474321931
-0.6564457315582937	-0.4143265325462968	0.4392596652045821	0.9823534950316052	0.6752889387157621	-0.3564071267433517
0.9209851342967555	0.7625840539539883	0.0642756610979173	-0.8851542301121222	-0.3557042983601667	1.1511251310491717
-0.79532973822026	-0.6762382661015933	0.7159197786499738	-0.3412692275365614	-0.1066155588780299	0.4936621605236116
-0.8696727115297886	0.2008213739565683	0.8829781085144945	-0.8201700986508909	-0.6503000489361124	0.0869966014560199
-0.9161309262930938	-0.3900739523987786	0.1162927951076577	0.2856207031624893	-0.48129911364093	-0.3673738977881244
-0.71507504322945	0.7738209144427488	-0.6191807156497743	0.0953595175406896	0.4095612996988271	-0.3185958954225433
0.1291249392137661	0.6732776594190872	-0.5111505131115435	-0.0027879848573164	0.1362324752312458	-1.0832467581876184
-0.5807223119916427	0.0911896045429172	-0.1424706326952327	0.0437379747113044	0.8061040555306844	-0.0976453777927569
-0.8511721002566145	-0.6747251188174399	-0.7672485684235122	-0.0482329576345019	0.9488265680394732	0.527681783921965
0.0887803233211965	0.5823847777672615	-0.8547473719699584	0.9123292852404588	-0.8920726888416786	1.5094979372254642
0.608221261378227	-0.3810664069067256	-0.7232804304724839	-0.5346616503042741	-0.8957767347586194	-0.4944266901640756
0.4663101629696746	0.944883782317256	0.6700562743928418	0.8177273960048899	0.2149901076305977	0.7822236453820437
0.6509547080441609	-0.653748561292561	-0.7785694239023438	-0.4307573088831475	-0.6622095771566497	-0.1662661342201081
0.6228087518317869	0.832016672542917	0.8205089239146226	-0.5506757941021634	-0.2351110291441644	1.1771768487978371
0.2188189743872681	-0.2266402226067637	-0.4649006795693343	0.1802087558290768	-0.3424364417154283	-0.6835025388968521
-0.0089335622620116	0.8124673220663783	-0.6742734066410792	0.7749686528061803	-0.1023572230368496	0.9081976086116716
0.2536927612914952	0.8334960957372599	-0.8401625272679911	-0.9857490387313712	-0.772097448811383	1.0796548853757475
0.161097708941142	-0.6273514375580023	0.8926982499953775	-0.5077864945381949	0.6401678280815828	0.2775330740645947
-0.1729759595624906	-0.4190611603391705	0.8023823126017984	0.4504089194501968	0.2486496198067658	0.1354552293867342
0.5624160393745892	-0.6341072071725837	0.1205720574273554	-0.3653568313651637	-0.0691829881029308	-0.3544340786011156
0.6179188312405448	-0.5710443088120521	0.4194056485814643	0.2589998672085474	-0.5862880687638139	-0.5994284073368816
0.2379129225206697	-0.6467989290188574	-0.3406938798576756	-0.2904658313811987	-0.5864704039277299	-0.056188953328453
-0.2750700608519754	-0.6107908060376672	0.4829536497869813	-0.5218156050782133	-0.31060129641016	0.7525432426941087
-0.8392589885946322	0.329972638464846	0.1779264763446559	-0.5000510501571367	0.8112294046162891	-0.8282427595957849
-0.7574207557752284	-0.3813520831343657	-0.2868577107198349	-0.1966389291207182	0.4754551475743276	-0.2035683897853092
0.3353426906540091	0.3677675496409969	-0.7724779152810815	0.3997575156526316	0.2910983267099862	0.823923235316344
-0.1864565445281424	0.6332828761020053	-0.176880766731625	-0.3035683964627871	-0.7427410912872949	-0.7564545433886392
0.3779079667086891	0.7873817329510624	0.8001024161807404	-0.8274587360392256	-0.0261395157036644	1.2271601521543782
-0.7080232265505898	-0.008557846271664	0.5094100765097664	0.2671553533168929	0.6486613699245742	-0.0335520324238281
0.5416713595194458	-0.3427529313676423	0.090635705533002	0.5916736458921181	-0.2060642827779026	-0.7592697375170567
0.6100914544601648	0.6745868706662117	0.3882837336235358	0.8927853704166917	-0.3963894636665701	1.5040722942899802
0.2262088707456628	0.8431411356054874	0.3345239025098567	0.8765205049643485	-0.9130609816928268	0.5333152571316753
0.1147839273156487	-0.4158915676226522	-0.9876654695870152	-0.2308247331965136	0.0319756667471253	0.3367087051909531
0.2731201617198862	0.6594831446700196	-0.9741137650798536	-0.5624070858975185	-0.0560703216734903	0.1685034157059574
-0.3566305751488274	-0.2729615940975043	0.8346065357234016	-0.9188140275267466	0.2945540969442479	-0.0093874913075609
-0.4680533108689557	0.4330755118633882	-0.0739173888749916	0.7544921062063015	-0.4323932848075632	0.0609284986315417
-0.2209926986524276	0.2765131647972665	-0.826566313755078	0.5828176712773194	0.1497005187081752	0.1859717173106886
0.7192820099905757	0.0464977758675604	0.8783592904901678	0.1670833325453604	0.3081052999978722	0.8130792068572599
-0.435681104221411	0.1426079918155984	-0.710212340015278	-0.6062958316377667	0.0727556717225839	0.819949366074405
-0.2700086380061444	-0.1421950614812066	-0.4727365737921665	-0.1266687284698433	-0.1256324355455608	-0.4994563350209335
0.8203378105493488	0.0175867037701733	-0.1639944016358214	-0.7371824651735297	-0.6960024432627319	-0.560943735164794
-0.0227413215177847	-0.5323620381368968	0.3987166616207878	-0.6246969771494804	-0.1290389043294345	-0.7934551154009867
-0.697169809264991	-0.5335544812879651	-0.6401651535402144	0.8847444216992935	0.9957848060270198	0.0246234957235265
