# Supplementary material for: varGuid: R and Python Implementations of Variance-Guided Regression for Robust Effect-Size Estimation in Linear Models
Source: Appl Psychol Meas. 2026 Jul 15:01466216261470433. Online ahead of print. doi: 10.1177/01466216261470433 (PMC13375855; doi:10.1177/01466216261470433)
Supplement: Supplemental Material - varGuid: R and Python Implementations of Variance-Guided Regression for Robust Effect-Size Estimation in Linear Models [file sj-zip-1-apm-10.1177_01466216261470433.zip › varGuid_CPE_Software_and_Samples/examples/sample_python_lmv.py]

"""Minimal varguid 0.1.8 sample for the APM Computer Program Exchange."""
from pathlib import Path
import pandas as pd
from varguid import lmv

HERE = Path(__file__).resolve().parent
DATA = HERE / "sample_input_cobra2d_120x5.csv"

dat = pd.read_csv(DATA)
X = dat.drop(columns="y")
y = dat["y"]
fit = lmv(X, y, M=5, step=1.0, lasso=False)

print("varguid Python sample run")
print(f"input_file: {DATA.name}")
print(f"n_rows: {dat.shape[0]}")
print(f"n_predictors: {X.shape[1]}")
print("first_6_coefficients:")
for name, value in zip(["Intercept", *X.columns], fit.beta):
    print(f"  {name}: {value:.6f}")
print("first_3_baseline_predictions:")
print("  " + ", ".join(f"{v:.6f}" for v in fit.predict(X.iloc[:3], model="baseline")))
print("first_3_varguid_predictions:")
print("  " + ", ".join(f"{v:.6f}" for v in fit.predict(X.iloc[:3], model="varGuid")))
