# Supplementary material for: varGuid: R and Python Implementations of Variance-Guided Regression for Robust Effect-Size Estimation in Linear Models
Source: Appl Psychol Meas. 2026 Jul 15:01466216261470433. Online ahead of print. doi: 10.1177/01466216261470433 (PMC13375855; doi:10.1177/01466216261470433)
Supplement: Supplemental Material - varGuid: R and Python Implementations of Variance-Guided Regression for Robust Effect-Size Estimation in Linear Models [file sj-zip-1-apm-10.1177_01466216261470433.zip › varGuid_CPE_Software_and_Samples/examples/sample_python_output.txt]

varguid Python sample run
input_file: sample_input_cobra2d_120x5.csv
n_rows: 120
n_predictors: 5
first_6_coefficients:
  Intercept: 0.075636
  x1: 0.199146
  x2: 0.268852
  x3: 0.028083
  x4: 0.069299
  x5: -0.092160
first_3_baseline_predictions:
  -0.153303, 0.173459, 0.069936
first_3_varguid_predictions:
  -0.203461, 0.179508, 0.045766
